# Supplementary material for: Histone Deacetylase Isoforms Differentially Modulate Inflammatory and Autoantibody Responses in a Mouse Model of Myasthenia Gravis
Source: Front Neurol. 2022 Feb 10;12:804113. doi: 10.3389/fneur.2021.804113 (PMC8866970; doi:10.3389/fneur.2021.804113)
Supplement: Supplementary file 1 [file Presentation_1.zip]

Archive with 6 entries (6 files):
- Apoptosis pathway scores vs. New.Annotation.png
- B-cell Receptor Signaling pathway scores vs. New.Annotation.png
- Complement System pathway scores vs. New.Annotation.png
- heatmap of signatures.png
- Inflammasomes pathway scores vs. New.Annotation.png
- NF-kB Signaling pathway scores vs. New.Annotation.png
